# Supplementary material for: Association between physical activity and change in renal function in patients after acute myocardial infarction
Source: PLoS One. 2019 Feb 19;14(2):e0212100. doi: 10.1371/journal.pone.0212100 (PMC6380627; doi:10.1371/journal.pone.0212100)
Supplement: S1 File — (XLSX) [file pone.0212100.s001.xlsx]

## Sheet: Sheet1
No	Group (0: Low group, 1: High group)	Sex (Female:0/Male:1)	Age (year)	Height (cm)	Weight (kg)	BMI	Employment	Never smoking	Former smoking	Current smoking	Chronic kidney disease	Diabetes mellitus	Hypertension	Dyslipidemia	KillipⅠ	KillipⅡ	KillipⅢ	KillipⅣ	LVEF	Peak creatine kinase (IU/l)	Baseline GDS-15（points）	Baseline GDS-15≥5 points	ACEI	ARB	ACEI/ARB	Calcium channel blocker	Beta-blocker	Statin	Baseline BNP (pg/mL)	Baseline Cystatin C (mg/l)	Baseline eGFRcys (mL/min/1.73m2)	Baseline Creatinine (mg/dl)	Baseline eGFRcreat (mL/min/1.73m2)	Baseline Blood urea nitrogen (mg/dl)	Baseline Glucose (mg/dl)	Baseline Triglyceride (mg/dl)	Baseline HDL cholesterol (mg/dl)	Baseline LDL cholesterol (mg/dl)	Baseline LDL/HDL ratio	Baseline Hemoglobin (g/dl)	Baseline UPCR (g/gCr)	Baseline 6MWD (m)	Baseline Grip strength [Rt] (kg)	Baseline Grip strength [Lt] (kg)	Baseline Grip strength [Mean] (kg)	Baseline CS30 (counts)	Baseline SBP (mmHg)	Baseline DBP (mmHg)	3M BNP (pg/mL)
1	0	1	89	1.65	65	23.8751	0	0	1	0	0	0	0	0	1	0	0	0	47.8	2154	2	0	0	1	1	0	1	1	166.1	1.05	62	0.95	57	15.8	124	52	50	122	2.44	12.7	0.0686624	450	28.9	26.1	27.5	12	132	77	47.8
2	1	1	60	1.71	66.1	22.6052	1	0	1	0	0	0	0	1	1	0	0	0	66.7	3750	4	0	0	0	0	0	1	1	30.7	1.21	59	0.72	86	16.9	92	154	35	86	2.45714	15.5	0.0709677	595	29.4	30.1	29.75	17	128	81	25.7
3	0	0	77	1.46	38	17.827	0	1	0	0	0	1	0	0	1	0	0	0	43.9	2140	1	0	0	1	1	0	1	0	348.4	0.89	72	0.74	72	22.5	140	87	58	137	2.36207	9.7	0.19	210	14.6	16.6	15.6	14	112	71	280.2
4	0	1	82	1.63	66.6	25.0668	0	0	1	0	0	0	1	0	0	1	0	0	16.3	631	2	0	1	1	1	0	1	1	459.5	1.07	62	0.82	68	11	122	84	49	86	1.7551	13.6	0.10747	259	26.5	21.1	23.8	8	108	65	235.6
5	1	1	80	1.6	65.1	25.4297	0	0	1	0	0	0	0	1	1	0	0	0	67.9	956	3	0	0	0	0	0	0	1	70.7	0.9	76	0.62	76	15.7	128	114	56	123	2.19643	14.9	0.0609375	366	17.9	23	20.45	9	104	68	34.1
6	1	1	55	1.66	61	22.1367	1	0	1	0	0	0	1	1	1	0	0	0	70.7	818	3	0	0	0	0	1	0	1	31.1	0.95	80	0.94	66	12.8	109	163	31	106	3.41935	13.3	0.0462712	600.5	36.6	37.6	37.1	13	126	86	15.2
7	1	1	69	1.65	73.2	26.8871	0	0	1	0	0	0	0	1	1	0	0	0	66.5	2311	9	1	0	0	0	0	0	1	63.7	1.07	66	1	58	19.1	100	143	35	98	2.8	16.5	0.0205556	531	44	42.2	43.1	18	109	76	24
8	0	1	63	1.695	75.1	26.1397	1	0	1	0	0	0	1	0	1	0	0	0	69.1	521	5	1	0	1	1	0	0	1	11.2	1.39	50	1.08	54	19.3	103	114	32	89	2.78125	13.2	0.09375	446	40.9	36.9	38.9	9	132	80	6.3
9	0	1	65	1.77	82	26.1738	0	1	0	0	1	0	1	0	1	0	0	0	40.3	1203	6	1	0	1	1	1	1	1	44.8	1.19	59	1.28	45	19.4	90	88	30	52	1.73333	13.9	0.0484694	443.5	35.5	30.3	32.9	11	106	70	33.8
10	1	1	67	1.64	50	18.5901	0	0	1	0	0	1	0	0	1	0	0	0	62.2	502	12	1	1	0	1	0	1	1	32.6	1.07	66	1.01	57	19.4	110	117	33	84	2.54545	15.2	0.0341176	354	30.1	27.3	28.7	12	85	59	13.5
11	0	0	80	1.54	52.5	22.137	0	1	0	0	1	0	1	0	0	0	1	0	58.3	3035	8	1	0	1	1	1	1	1	707	1.17	52	0.85	61	13.8	97	80	31	72	2.32258	10.4	0.05	120	16.2	13.1	14.65	1	116	76	369.7
12	1	1	50	1.61	64.5	24.8833	1	0	0	1	0	1	1	1	1	0	0	0	64.3	3240	1	0	0	0	0	0	0	1	66	0.76	105	0.73	89	11.4	115	140	32	90	2.8125	14	0.12766	504	36.2	42.1	39.15	16	121	80	8.3
13	0	1	65	1.62	60	22.8624	0	0	0	0	0	0	1	1	1	0	0	0	45.5	5180	13	1	0	0	0	1	0	1	238.8	1	72	0.98	60	17	96	118	30	85	2.83333	14.8	0.0212766	247	27.5	18.1	22.8	6	124	89	59.7
14	1	1	62	1.63	72.3	27.2122	1	0	1	0	1	1	1	1	1	0	0	0	42.6	4022	2	0	1	0	1	0	1	1	176.3	1	73	1.24	47	20.7	95	107	31	75	2.41935	15.6	0.040293	475	39.7	37.3	38.5	17	100	67	47
15	0	1	77	1.68	72.3	25.6165	1	0	1	0	0	0	1	0	1	0	0	0	44.5	416	7	1	0	0	0	0	1	1	94.7	1.05	65	1.02	55	25.3	103	85	29	87	3	14.1	0.267606	354.2	30.1	23.8	26.95	10	127	73	75.4
16	1	1	60	1.66	61.3	22.2456	1	0	0	1	0	0	0	1	1	0	0	0	60.4	3417	1	0	0	0	0	0	0	1	68.1	0.95	78	0.94	64	13.6	102	148	33	105	3.18182	13.8	0.0443038	469	34.8	40.2	37.5	15	107	51	14.9
17	1	1	64	1.64	65.9	24.5018	1	0	0	1	0	0	0	1	1	0	0	0	66.1	392	0	0	0	0	0	0	0	1	41.3	0.84	88	0.83	72	14.1	89	245	42	104	2.47619	13.7	0.0533333	543	37.8	36.8	37.3	18	126	72	4
18	0	1	67	1.75	67.1	21.9102	0	0	0	1	0	0	1	1	0	1	0	0	42.6	3840	2	0	1	0	1	0	1	0	275.8	0.97	74	0.86	68	14.3	92	186	25	86	3.44	14.2	0.241935	270	24.5	24.8	24.65	10	125	89	109.2
19	0	1	61	1.68	72.6	25.7228	1	0	0	1	1	1	0	0	1	0	0	0	63.9	2532	4	0	1	0	1	0	1	1	59.6	0.97	76	1.18	50	23.3	132	133	41	95	2.31707	15.2	0.0580645	526	43.4	44.5	43.95	12	110	73	32.7
20	0	1	66	1.69	66	23.1084	0	0	1	0	0	0	0	1	1	0	0	0	45.6	3404	1	0	1	0	1	0	1	1	120.5	0.96	75	0.93	63	14.5	95	260	43	97	2.25581	14	0.0173913	451	38.4	34.8	36.6	14	94	68	53.6
21	0	1	90	1.55	53.6	22.3101	0	0	1	0	1	0	0	0	1	0	0	0	51.6	612	8	1	0	1	1	0	0	0	149.7	1.76	33	1.4	37	25	103	135	56	105	1.875	11	0.25	191.5	21	19	20	7	128	83	123.6
22	1	1	62	1.73	67	22.3863	1	1	0	0	0	0	1	1	1	0	0	0	41.3	4712	3	0	1	0	1	0	1	0	156	0.97	76	0.82	74	16.7	94	87	31	101	3.25806	14	0.0625	408	42.5	36.4	39.45	18	105	68	47.1
23	0	1	80	1.68	77	27.2817	0	1	0	0	1	0	1	1	1	0	0	0	74.1	2572	10	1	1	0	1	0	1	1	102.2	1.28	51	0.92	60	17.5	102	48	45	82	1.82222	14.2	0.0521739	329	22	38.2	30.1	10	108	62	46.2
24	0	1	89	1.61	57.7	22.2599	0	0	1	0	0	0	1	0	1	0	0	0	64	1830	6	1	0	1	1	0	0	0	60.3	1	65	0.72	77	11.5	95	53	42	90	2.14286	12	0.0454545	176	20	21.2	20.6	8	114	69	152.3
25	1	1	73	1.63	57	21.4536	0	0	0	1	0	0	0	1	1	0	0	0	44.4	2540	7	1	1	0	1	0	1	1	36.6	0.75	96	0.76	76	13.2	87	125	39	91	2.33333	14.2	0.0421053	502	27.3	31.2	29.25	12	123	62	35.8
26	1	0	83	1.38	45.5	23.892	0	1	0	0	1	0	1	0	1	0	0	0	58.1	4841	3	0	1	0	1	0	1	1	251.6	1.2	50	0.91	56	21	88	73	60	84	1.4	10.3	0.235294	285.8	12.9	14.9	13.9	12	138	79	138.1
27	0	1	68	1.73	57.5	19.2121	1	0	0	1	0	0	0	0	1	0	0	0	50.5	1032	5	1	1	0	1	0	1	0	218.5	1	71	1.03	56	16.9	87	104	31	84	2.70968	11.9	0.0493827	397	25.4	33.4	29.4	13	118	72	75.8
28	1	0	62	1.56	76	31.2295	0	1	0	0	0	1	1	1	1	0	0	0	67.4	520	9	1	0	1	1	0	1	1	38.8	0.83	83	0.66	87	17.9	136	120	38	224	5.89474	13.8	0.101695	380	28.1	28.1	28.1	10	114	70	21.6
29	1	1	73	1.59	62.1	24.5639	1	1	0	0	0	0	1	0	1	0	0	0	70.1	1229	3	0	0	1	1	0	1	0	22.7	1.08	64	1.08	52	17.2	94	98	50	108	2.16	14.4	0.0331754	542	37.7	30.4	34.05	23	147	79	26.7
30	0	0	42	1.53	73	31.1846	1	0	0	1	0	0	0	0	1	0	0	0	47	4190	0	0	1	0	1	0	1	1	84.3	0.75	101	0.58	112	11.6	77	88	56	113	2.01786	9.9	0.0471698	420	19.4	33.9	26.65	11	114	70	42.1
31	0	1	48	1.62	73.7	28.0826	1	0	0	1	0	0	0	1	1	0	0	0	43.8	3907	10	1	0	0	0	0	0	1	68.8	0.85	93	0.85	76	16	85	85	27	93	3.44444	14.3	0.0625	432	26.9	24.7	25.8	15	117	74	17
32	1	1	47	1.67	80.7	28.9361	1	0	0	1	0	0	0	1	1	0	0	0	52.2	3427	3	0	1	0	1	0	1	1	134.3	0.93	85	0.88	74	15.7	117	119	32	109	3.40625	16	0.0658436	563	36.5	36.1	36.3	18	108	70	77.3
33	0	1	77	1.62	42.4	16.1561	0	0	0	1	1	0	0	0	0	0	1	0	27.8	551	3	0	1	0	1	0	1	1	423.1	1.38	47	1.17	47	35.1	119	170	53	82	1.54717	15.2	0.0869565	287.5	22.9	24	23.45	3	89	48	75.4
34	1	1	55	1.76	81.9	26.4398	1	0	1	0	0	0	1	1	1	0	0	0	60.8	2463	1	0	1	0	1	0	1	1	30.5	0.85	90	0.92	67	12.1	117	128	46	79	1.71739	15.6	0.0993789	479	57.1	56	56.55	20	101	68	32.8
35	1	1	40	1.78	112.2	35.4122	1	0	0	1	0	0	1	1	1	0	0	0	72.1	589	8	1	1	0	1	0	0	1	22.4	0.89	92	0.98	69	8.9	91	126	31	107	3.45161	15.1	0.0286885	467	40.9	37.7	39.3	30	133	83	4
36	1	1	73	1.67	66.6	23.8804	0	0	0	1	0	0	1	1	1	0	0	0	65.2	257	2	0	0	1	1	0	0	1	71.7	1	70	1.02	55	15.9	104	184	41	105	2.56098	15.8	0.0681818	489	27.5	28.9	28.2	19	132	76	36.6
38	0	1	80	1.556	67.2	27.7556	0	1	0	0	1	0	1	1	1	0	0	0	57	1725	8	1	0	1	1	0	1	1	80.4	1.37	47	1.19	46	21.7	96	95	39	93	2.38462	13.3	0.05	322	25.7	27	26.35	15	126	67	49.4
39	1	0	65	1.51	56.3	24.6919	1	0	0	1	0	0	1	1	1	0	0	0	67.8	554	6	1	0	1	1	0	0	1	49.1	1.1	60	0.72	78	12.7	92	118	52	99	1.90385	11.6	0.0294118	454	20.7	20.3	20.5	14	127	80	35.6
40	0	1	64	1.55	67	27.8876	1	1	0	0	0	1	0	1	1	0	0	0	65.3	838	6	1	0	1	1	0	0	1	50	0.93	79	1.07	55	14.7	92	81	45	53	1.17778	13.5	0.233766	452	32.8	27.7	30.25	16	118	78	7.9
42	1	1	56	1.72	64.8	21.9037	1	0	0	1	0	1	1	0	1	0	0	0	61	1145	1	0	1	0	1	0	1	1	10.7	1.02	73	0.7	90	14.9	180	165	60	138	2.3	13.3	0.0446429	519	43	49.6	46.3	20	96	50	9.2
44	0	1	83	1.6	65.2	25.4687	0	0	1	0	0	1	1	0	1	0	0	0	60.1	867	8	1	1	0	1	0	0	1	268.2	1.09	60	0.85	65	17.5	139	103	42	75	1.78571	13.4	0.134146	362	23.9	19.9	21.9	10	122	62	82.8
[truncated: 64 more columns]
